# Supplementary material for: Metal- and Solvent-Free Synthesis of Phosphinothioates, Phosphonothioates, Phosphorothioates, and Related Selenium Derivatives: An Efficient Green Protocol
Source: Molecules. 2025 May 9;30(10):2097. doi: 10.3390/molecules30102097 (PMC12114534; doi:10.3390/molecules30102097)
Supplement: Supplementary file 1 [file molecules-30-02097-s001.zip]

Archive with 1 entries (1 files):
- molecules-3592354-supplementary.pdf
